# Supplementary material for: Therapeutic Performance Evaluation of 213Bi-Labelled Aminopeptidase N (APN/CD13)-Affine NGR-Motif ([213Bi]Bi-DOTAGA-cKNGRE) in Experimental Tumour Model: A Treasured Tailor for Oncology
Source: Pharmaceutics. 2023 Feb 1;15(2):491. doi: 10.3390/pharmaceutics15020491 (PMC9968005; doi:10.3390/pharmaceutics15020491)
Supplement: Supplementary file 1 [file pharmaceutics-15-00491-s001.zip]

Archive with 1 entries (1 files):
- pharmaceutics-2181096-supplementary.pdf
